# Supplementary material for: Therapeutic plasma exchange in critically ill patients in low-income and lower-middle-income countries: medical need and feasibility
Source: J Glob Health. 2025 Jul 25;15:04214. doi: 10.7189/jogh.15.04214 (PMC12290984; doi:10.7189/jogh.15.04214)
Supplement: Online Supplementary Document [file jogh-15-04214-s001.zip]

Archive with 2 entries (2 files):
- jogh-15-04214-s001.pdf
- jogh-15-04214-s002.mov
